# Supplementary material for: DNA electroporation of HIV Env elicits robust T cell responses and memory B cell responses with muted serum antibody levels that can be boosted with recombinant protein
Source: Vaccine. Author manuscript; Available in PMC 2026 May 21. (PMC13193312; doi:10.1016/j.vaccine.2026.128487)
Supplement: MMC2 [file NIHMS2159065-supplement-MMC2.xlsx]

## Sheet: Supplementary File 1
PubID	Group	Reported at Visit	Vac. Number	Days Post Vac.	Adverse Event	MedDRA Preferred Term	SAE/ EAE	Severity Grade	Relationship to Study Product	Status/ Outcome	AESI / MAAE	Treatment	AE related to the electroporation (EP) device?	Comments
304-602698	Group 1	3.1	1	26	Shingles	Herpes zoster	no	Grade 2 (Moderate)	Not related	Recovered/Resolved	MAAE	Medication	No	No temporal relation to vaccine
304-602698	Group 1	7	3	7	Covid-19 infection	COVID-19	no	Grade 1 (Mild)	Not related	Recovered/Resolved		None	No	Participant contracted Covid-19. Mild symptoms. No medications taken. No temporal relation to study product.
304-260679	Group 2	9	3	2	Streptococcal pharyngitis	Pharyngitis streptococcal	no	Grade 2 (Moderate)	Not related	Recovered/Resolved	MAAE	Medication	No	No plausible relation to vaccine
304-260679	Group 2	9	4	0	Lipschutz ulcer_vaginal	Vulvovaginal ulceration	no	Grade 2 (Moderate)	Not related	Recovered/Resolved	MAAE	Medication	No	No plausible relation to vaccine
304-767937	Group 1	9	4	15	Increased ALT	Alanine aminotransferase increased	no	Grade 1 (Mild)	Not related	Not recovered/Not resolved		None	No	At 2 week follow up appt. after participant's 4th/final vaccination, their ALT increased to 88 which is a Grade I AE. Participant reported taking 1-2 doses of Tylenol a day and 2-3 drinks at night. Per PI, we will recheck ALT at visit 10 to evaluate further. After further discussion with PI, it was determined that due to participant's report of recent Tylenol/alcohol use, it was not necessary to …
304-117638	Group 2	6	2	20	Covid 19 infection	COVID-19	no	Grade 1 (Mild)	Not related	Recovered/Resolved		None	No	No relation to vaccine,participant was exposed to Covid from a coworker
304-538133	Group 2	8	3	59	Sinus infection	Sinusitis	no	Grade 2 (Moderate)	Not related	Recovered/Resolved	MAAE	Medication	No	no relation to vaccine
304-441069	Group 1	6	2	44	Asymptomatic rectal chlamydia	Anal chlamydia infection	no	Grade 2 (Moderate)	Not related	Recovered/Resolved	MAAE	Medication	No	No relation to vaccine, participant report STI during visit. ppt was informed of their results by the prep clinic and has been treated and risk behavior is unchanged as they are on PrEP
304-684016	Group 2	2	1	0	Vomiting	Vomiting	no	Grade 2 (Moderate)	Not related	Recovered/Resolved		None	Yes	Around 2 minutes are ppt received the study injections they reported feeling nauseous and then vomited. This was attributed to them feeling nervous and not directly to the study product. The ppt also mentioned it may be due to the electroporation shock.
304-684016	Group 2	4.1	2	2	Axillary lymphadenopathy caused by Study Procedure	Lymphadenopathy	no	Grade 1 (Mild)	Not related	Recovered/Resolved		None	Yes	Ppt reported sore and swollen lymph nodes under both arms(in arm pits). Site clinician examined them in interim visit 4.2, ppt shared that the swelling went away on 19JUl2023 and it was deemed resolved. Repeat examination at visit 5 also showed no abnormality. Axillary lymphadenopathy caused by Study Procedure EP not study product.
304-684016	Group 2	4.2	2	7	Blister on the intradermal injection side(left arm)	Injection site vesicles	no	Grade 1 (Mild)	Not related	Recovered/Resolved		None	Yes	ppt informed the site on 19july2023 of blister on left arm injection site; related to the electroporation procedure and not the vaccine. Ppt was examined and the blister measures 1.5 cm, roughly same size as the bleb; There is no sign of infection. No treatment was given.
304-684016	Group 2	7	2	91	Low hemoglobin level	Haemoglobin decreased	no	Grade 1 (Mild)	Not related	Recovered/Resolved		None	No	Will repeat local labs and monitor . hemogolbin at visit 8 and update this AE once results are reported. 14NOV2023 lab value for hemoglabin.10.9g/dl
304-065101	Group 2	6.1	3	6	BILISTER ON ID INJECTION SITE. (RIGHT ARM)	Injection site vesicles	no	Grade 1 (Mild)	Not related	Recovered/Resolved		None	Yes	Ppt was contacted for post-vaccination check in call. Ppt reported erythema and blister on the Right arm intradermal injection side. He sent the picture of it and evaluated 0.2 cm. Ppt was advised to keep the area clean.
304-527594	Group 1	6	3	0	Vasovagal syncope	Syncope	no	Grade 3 (Severe)	Not related	Recovered/Resolved		None	No	vasovagal syncope occurred after blood draw. Ppt was unconscious for 25 second. Ppt was bradycardic and had hypotension. After necessary intervention Ppt was recovered. Ppt was given refreshment and Trendelenburg position. Steady pulse and normal blood pressure were maintained. Ppt was not hospitalized.
304-527594	Group 1	7	3	8	Reactive chlamydia	Chlamydial infection	no	Grade 2 (Moderate)	Not related	Recovered/Resolved		Medication	No	Ppt was diagnosed out of the clinic. Yes ,Still considered low risk Antibiotic was prescribed. He is asymptomatic.
304-259088	Group 1	7	3	14	increased creatinine	Blood creatinine increased	no	Grade 2 (Moderate)	Not related	Recovered/Resolved		None	No	NCS per clinician - inadequate hydration.
304-615968	Group 1	4	1	28**	cold-like symptoms	Nasopharyngitis	no	Grade 1 (Mild)	Not related	Recovered/Resolved		None	No	ppt experienced minor cold like sx about 2 weeks ago, congestion, Post nasal drip. All sx are resolved. Relationship and severity determined by Deb Dunbar, CRNP
304-213469	Group 2	6	2	49	allergic rhinitis	Rhinitis allergic	no	Grade 2 (Moderate)	Not related	Recovered/Resolved	MAAE	Medication	No	As of 09AUG2023 symptoms have almost completely resolved - AE term updated, determined to be allergic rhinitis rather than infection
304-213469	Group 2	9	4	0	RSV	Respiratory syncytial virus infection	no	Grade 2 (Moderate)	Not related	Recovered/Resolved	MAAE	Medication	No	ppt tested positive for RSV during 2 week f/u period from Vax 4 visit, test result on 14Nov
863-63-771-4	Group 2	10	4	70**	COVID 19	COVID-19	no	Grade 2 (Moderate)	Not related	Recovered/Resolved	MAAE	Medication	No	Pt reported confirmed coinfection with influenza and COVID 19 late January through early Feb
